# Supplementary material for: Robot-Assisted versus Laparoscopic Gastrointestinal Surgery: A Systematic Review and Metanalysis of Intra- and Post-Operative Complications
Source: J Pers Med. 2023 Aug 25;13(9):1297. doi: 10.3390/jpm13091297 (PMC10532788; doi:10.3390/jpm13091297)
Supplement: Supplementary file 1 [file jpm-13-01297-s001.zip]

Archive with 1 entries (1 files):
- jpm-2554928-supplementary.pdf
